# Supplementary material for: Assessment of Ubiquitous Promoters Driving Fluorescent Marker and Transposase Expression to Develop a High-Performance piggyBac Transgenic System in Bactrocera dorsalis
Source: Insects. 2026 Mar 23;17(3):349. doi: 10.3390/insects17030349 (PMC13026108; doi:10.3390/insects17030349)
Supplement: Supplementary file 1 [file insects-17-00349-s001.zip]

Archive with 7 entries (7 files):
- FIgure S1.pdf
- Table S1.pdf
- Table S2.pdf
- Table S3.pdf
- Table S4.pdf
- Table S5.pdf
- Table S6.pdf
